# Supplementary material for: The high prevalence of Clostridioides difficile among nursing home elders associates with a dysbiotic microbiome
Source: Gut Microbes. 2021 Mar 25;13(1):1897209. doi: 10.1080/19490976.2021.1897209 (PMC8007149; doi:10.1080/19490976.2021.1897209)
Supplement: Supplemental Material [file KGMI_A_1897209_SM1931.zip]

Archive with 5 entries (4 files):
- Supplementary information/
- Supplementary information/Figure captions.docx
- Supplementary information/figure_S1.pdf
- Supplementary information/figure_S2.pdf
- Supplementary information/figure_S3.pdf
